# Supplementary material for: Global Learner Feedback on Continuing Medical Education–Accredited e-Learning Modules in Pediatric Endocrinology and Diabetes: Cross-Sectional Study
Source: JMIR Med Educ. 2026 Jan 30;12:e67332. doi: 10.2196/67332 (PMC12857890; doi:10.2196/67332)
Supplement: Multimedia Appendix 2 [file mededu-v12-e67332-s002.xlsx]

## Sheet: Sheet1
Country	# CME courses completed
Afghanistan	1
Albania	1
Andorra	1
Australia	1
China	1
Cuba	1
Czech Republic	1
Kyrgyzstan	1
Morocco	1
Switzerland	1
Syria	1
Vietnam	1
Yemen	1
Armenia	2
Austria	2
Barbados	2
Belarus	2
Bosnia and Herzegovina	2
Italy	2
Portugal	2
Turkey	2
Azerbaijan	3
Bahrain	3
Bulgaria	3
Indonesia	3
Jordan	3
Mauritius	3
Saudi Arabia	3
Belgium	4
Ireland	4
Suriname	4
Tunisia	4
Ukraine	4
Bahamas	5
Libya	5
Mexico	5
Philippines	5
Uzbekistan	5
Malaysia	6
Pakistan	7
Uruguay	7
Bangladesh	8
Canada	8
Netherlands	8
Kenya	9
Oman	9
Spain	9
India	10
Romania	10
Egypt	13
Russia	13
Georgia	14
Algeria	18
Qatar	19
United Arab Emirates	19
Germany	24
United States of America	24
Greece	32
United Kingdom	205
